# Supplementary material for: Adaptation to HLA-associated immune pressure over the course of HIV infection and in circulating HIV-1 strains
Source: PLoS Pathog. 2022 Dec 16;18(12):e1010965. doi: 10.1371/journal.ppat.1010965 (PMC9803285; doi:10.1371/journal.ppat.1010965)
Supplement: S5 Table — (XLSX) [file ppat.1010965.s005.xlsx]

## Sheet: S5 Table
S5 Table. Amino acid frequency changes in Pol between 1992-2021 in Western Australia.
Position	Amino acid	Count (1992-2000)	Frequency (1992-2000)	Count (2010-2012)	Frequency (2010-2012)	Count (2017-2021)	Frequency (2017-2021)	P-value (1992-2000 vs 2010-2012)*	P.adj (1992-2000 vs 2010-2012)^	P-value (1992-2000 vs 2017-2021)*	P.adj (1992-2000 vs 2017-2021)^	P-value (2010-2012 vs 2017-2021)*	P.adj (2010-2012 vs 2017-2021)^
66	I	14.5	14.6	32.5	22.3	9	11.4	0.181	0.235	0.181	0.235	0.069	0.265
	L	84	84.8	105.5	72.3	68	86.1	0.029	0.056	0.029	0.056	0.029	0.224
68	S	3.5	3.5	21.5	14.6	17.5	22.7	0.006	0.019	0.006	0.019	0.144	0.373
	T	90	90.9	112.5	76.5	52	67.5	0.006	0.019	0.006	0.019	0.153	0.373
69	I	89	90.8	114	77.6	49	62	0.009	0.025	0.009	0.025	0.019	0.191
	V	9	9.2	33	22.4	30	38	0.009	0.025	0.009	0.025	0.019	0.191
70	K	92	92.9	127.5	86.7	75	94.9	0.145	0.211	0.145	0.211	0.068	0.265
	R	7	7.1	19	12.9	3.5	4.4	0.204	0.254	0.204	0.254	0.067	0.265
75	I	7.5	7.6	29.5	20.1	26	32.9	0.011	0.028	0.011	0.028	0.052	0.265
	L	86.5	87.4	110.5	75.2	46.5	58.9	0.021	0.046	0.021	0.046	0.015	0.191
91	D	34.5	32.2	39.5	27.1	38.5	49.4	0.484	0.509	0.484	0.509	0.002	0.059
	E	72.5	67.8	104.5	71.6	38.5	49.4	0.581	0.601	0.581	0.601	0.001	0.059
92	I	13	12.1	20.5	13.9	18.5	23.4	0.851	0.851	0.851	0.851	0.093	0.274
	M	94	87.9	121	82.3	59	74.7	0.291	0.328	0.291	0.328	0.225	0.402
93	N	78.5	74.8	80	55.2	50.5	65.6	0.001	0.008	0.001	0.008	0.151	0.373
	S	11.5	11	43	29.7	16	20.8	0.001	0.004	0.001	0.004	0.201	0.402
97	K	22	20.2	42.5	29.1	24.5	31	0.144	0.211	0.144	0.211	0.76	0.821
	R	87	79.8	103	70.5	54.5	69	0.11	0.168	0.11	0.168	0.879	0.893
118	I	89	81.7	104	70.7	54	68.4	0.056	0.098	0.056	0.098	0.762	0.821
	V	19.5	17.9	43	29.3	25	31.6	0.056	0.098	0.056	0.098	0.762	0.821
119	L	26.5	24.3	42	29.6	11.5	14.9	0.39	0.425	0.39	0.425	0.022	0.191
	P	63.5	58.3	69.5	48.9	35	45.5	0.165	0.223	0.165	0.223	0.671	0.787
	Q	4	3.7	9	6.3	7	9.1	0.402	0.43	0.402	0.43	0.587	0.731
	S	6	5.5	9.5	6.7	11.5	14.9	0.796	0.809	0.796	0.809	0.061	0.265
120	I	89	81.7	93.5	63.6	52	65.8	0.002	0.01	0.002	0.01	0.772	0.821
	V	15	13.8	46	31.3	27	34.2	0.001	0.007	0.001	0.007	0.658	0.787
190	I	5	5.1	13.5	9.3	13.5	17.1	0.23	0.27	0.23	0.27	0.094	0.274
	V	82.5	83.3	109.5	75.5	52	65.8	0.151	0.214	0.151	0.214	0.161	0.379
204	K	95	96.9	127	86.4	60.5	76.6	0.006	0.019	0.006	0.019	0.092	0.274
	R	3	3.1	19.5	13.3	18.5	23.4	0.006	0.019	0.006	0.019	0.091	0.274
215	I	13	13.3	42	28.6	29	36.7	0.005	0.019	0.005	0.019	0.231	0.402
	V	85	86.7	105	71.4	50	63.3	0.005	0.019	0.005	0.019	0.231	0.402
238	K	15	15.2	9	6.1	6	7.6	0.027	0.055	0.027	0.055	0.78	0.821
	R	84	84.8	138	93.9	73	92.4	0.027	0.055	0.027	0.055	0.78	0.821
259	K	91	94.8	124	84.4	72	91.1	0.013	0.033	0.013	0.033	0.217	0.402
	N	3	3.1	15.5	10.5	2	2.5	0.029	0.056	0.029	0.056	0.037	0.224
277	E	29.5	33.1	39	26.5	18.5	23.7	0.303	0.336	0.303	0.336	0.631	0.77
	K	56.5	63.5	81.5	55.4	37.5	48.1	0.223	0.266	0.223	0.266	0.4	0.611
	P	1	1.1	23	15.6	21	26.9	0	0.002	0	0.002	0.052	0.265
278	D	59.5	66.1	83.5	57.6	51	65.4	0.172	0.228	0.172	0.228	0.316	0.507
	S	2	2.2	12	8.3	3	3.8	0.086	0.138	0.086	0.138	0.269	0.456
290	I	57.5	71	74.5	51.4	34	44.2	0.005	0.019	0.005	0.019	0.326	0.509
	R	1	1.2	24	16.6	21	27.3	0	0.002	0	0.002	0.079	0.274
	T	11	13.6	30	20.7	10	13	0.211	0.257	0.211	0.257	0.199	0.402
	V	8.5	10.5	5.5	3.8	5	6.5	0.09	0.141	0.09	0.141	0.519	0.703
320	I	1.5	1.8	16.5	11.2	4.5	5.8	0.021	0.046	0.021	0.046	0.218	0.402
	T	79	94	130.5	88.8	73.5	94.2	0.242	0.278	0.242	0.278	0.218	0.402
324	D	2	2.3	26	17.7	20	25.6	0	0.002	0	0.002	0.168	0.38
	E	83	96.5	119	81	56.5	72.4	0.001	0.004	0.001	0.004	0.131	0.363
332	D	79	80.6	97	66.4	46.5	59.6	0.02	0.046	0.02	0.046	0.308	0.507
	E	16	16.3	46	31.5	27.5	35.3	0.01	0.028	0.01	0.028	0.552	0.715
351	E	3	2.9	20.5	13.9	13	16.7	0.003	0.016	0.003	0.016	0.558	0.715
	G	97.5	94.7	126	85.7	63.5	81.4	0.038	0.071	0.038	0.071	0.562	0.715
355	E	0.5	0.5	5	3.4	4.5	5.9	0.08	0.132	0.08	0.132	0.496	0.688
	T	77	74.8	96	65.8	45.5	59.9	0.162	0.223	0.162	0.223	0.464	0.67
357	I	86.5	84	92	62.6	44	57.1	0	0.002	0	0.002	0.472	0.67
	V	16.5	16	55	37.4	33	42.9	0	0.002	0	0.002	0.472	0.67
Statistical analyses conducted using Fisher's exact test* with false discovery rate correction^. Amino acids with <5% frequency over time are excluded.
