# Supplementary material for: Adaptation to HLA-associated immune pressure over the course of HIV infection and in circulating HIV-1 strains
Source: PLoS Pathog. 2022 Dec 16;18(12):e1010965. doi: 10.1371/journal.ppat.1010965 (PMC9803285; doi:10.1371/journal.ppat.1010965)
Supplement: S6 Table — (XLSX) [file ppat.1010965.s006.xlsx]

## Sheet: S6 Table
S6 Table. Consensus & non-consensus amino acid frequency changes in Pol between 1992-2021 in Western Australia.
Position	Variation	Count (1992-2000)	Frequency (1992-2000)	Count (2010-2012)	Frequency (2010-2012)	Count (2017-2021)	Frequency (2017-2021)	P-value (1992-2000 vs 2010-2012)*	P.adj (1992-2000 vs 2010-2012)^	P-value (1992-2000 vs 2017-2021)*	P.adj (1992-2000 vs 2017-2021)^	P-value (2010-2012 vs 2017-2021)*	P.adj (2010-2012 vs 2017-2021)^
66	Consensus	84	84.8	105.5	72.3	68	86.1	0.029	0.052	1	1	0.029	0.196
	Non-Consensus	15	15.2	40.5	27.7	11	13.9
68	Consensus	90	90.9	112.5	76.5	52	67.5	0.006	0.018	0	0.001	0.153	0.425
	Non-Consensus	9	9.1	34.5	23.5	25	32.5
69	Consensus	89	90.8	114	77.6	49	62	0.009	0.023	0	0	0.019	0.185
	Non-Consensus	9	9.2	33	22.4	30	38
70	Consensus	92	92.9	127.5	86.7	75	94.9	0.145	0.199	0.757	0.844	0.068	0.329
	Non-Consensus	7	7.1	19.5	13.3	4	5.1
75	Consensus	86.5	87.4	110.5	75.2	46.5	58.9	0.021	0.043	0	0	0.015	0.185
	Non-Consensus	12.5	12.6	36.5	24.8	32.5	41.1
91	Consensus	72.5	67.8	104.5	71.6	38.5	49.4	0.581	0.581	0.01	0.022	0.001	0.037
	Non-Consensus	34.5	32.2	41.5	28.4	39.5	50.6
92	Consensus	94	87.9	121	82.3	59	74.7	0.291	0.301	0.032	0.057	0.225	0.446
	Non-Consensus	13	12.1	26	17.7	20	25.3
93	Consensus	78.5	74.8	80	55.2	50.5	65.6	0.001	0.008	0.187	0.236	0.151	0.425
	Non-Consensus	26.5	25.2	65	44.8	26.5	34.4
97	Consensus	87	79.8	103	70.5	54.5	69	0.11	0.16	0.121	0.168	0.879	0.91
	Non-Consensus	22	20.2	43	29.5	24.5	31
118	Consensus	89	81.7	104	70.7	54	68.4	0.056	0.091	0.039	0.067	0.762	0.871
	Non-Consensus	20	18.3	43	29.3	25	31.6
119	Consensus	63.5	58.3	69.5	48.9	35	45.5	0.165	0.199	0.102	0.148	0.671	0.846
	Non-Consensus	45.5	41.7	72.5	51.1	42	54.5
120	Consensus	89	81.7	93.5	63.6	52	65.8	0.002	0.01	0.017	0.033	0.772	0.871
	Non-Consensus	20	18.3	53.5	36.4	27	34.2
190	Consensus	82.5	83.3	109.5	75.5	52	65.8	0.151	0.199	0.008	0.019	0.161	0.425
	Non-Consensus	16.5	16.7	35.5	24.5	27	34.2
204	Consensus	95	96.9	127	86.4	60.5	76.6	0.006	0.018	0	0	0.092	0.381
	Non-Consensus	3	3.1	20	13.6	18.5	23.4
215	Consensus	85	86.7	105	71.4	50	63.3	0.005	0.018	0	0.001	0.231	0.446
	Non-Consensus	13	13.3	42	28.6	29	36.7
238	Consensus	84	84.8	138	93.9	73	92.4	0.027	0.052	0.161	0.212	0.78	0.871
	Non-Consensus	15	15.2	9	6.1	6	7.6
259	Consensus	91	94.8	124	84.4	72	91.1	0.013	0.032	0.38	0.441	0.217	0.446
	Non-Consensus	5	5.2	23	15.6	7	8.9
277	Consensus	56.5	63.5	81.5	55.4	37.5	48.1	0.223	0.248	0.061	0.093	0.4	0.611
	Non-Consensus	32.5	36.5	65.5	44.6	40.5	51.9
278	Consensus	59.5	66.1	83.5	57.6	51	65.4	0.172	0.2	0.872	0.936	0.316	0.525
	Non-Consensus	30.5	33.9	61.5	42.4	27	34.6
290	Consensus	57.5	71	74.5	51.4	34	44.2	0.005	0.018	0.001	0.002	0.326	0.525
	Non-Consensus	23.5	29	70.5	48.6	43	55.8
320	Consensus	79	94	130.5	88.8	73.5	94.2	0.242	0.26	1	1	0.218	0.446
	Non-Consensus	5	6	16.5	11.2	4.5	5.8
324	Consensus	83	96.5	119	81	56.5	72.4	0.001	0.004	0	0	0.131	0.425
	Non-Consensus	3	3.5	28	19	21.5	27.6
332	Consensus	79	80.6	97	66.4	46.5	59.6	0.02	0.043	0.002	0.006	0.308	0.525
	Non-Consensus	19	19.4	49	33.6	31.5	40.4
351	Consensus	97.5	94.7	126	85.7	63.5	81.4	0.038	0.065	0.015	0.031	0.562	0.741
	Non-Consensus	5.5	5.3	21	14.3	14.5	18.6
355	Consensus	77	74.8	96	65.8	45.5	59.9	0.162	0.199	0.051	0.082	0.464	0.652
	Non-Consensus	26	25.2	50	34.2	30.5	40.1
357	Consensus	86.5	84	92	62.6	44	57.1	0	0.002	0	0	0.472	0.652
	Non-Consensus	16.5	16	55	37.4	33	42.9
Statistical analyses conducted using Fisher's exact test* with false discovery rate correction^.
