# Supplementary material for: Adaptation to HLA-associated immune pressure over the course of HIV infection and in circulating HIV-1 strains
Source: PLoS Pathog. 2022 Dec 16;18(12):e1010965. doi: 10.1371/journal.ppat.1010965 (PMC9803285; doi:10.1371/journal.ppat.1010965)
Supplement: S7 Table — (XLSX) [file ppat.1010965.s007.xlsx]

## Sheet: S7 Table
S7 Table. Amino acid frequency changes in Pol between 1995-2021 in Western Australia using proviral cohort data published by Moore et al., 2002 [1].
Position	Amino acid	Count (1995-2002)	Frequency (1995-2002)	Count (2010-2012)	Frequency (2010-2012)	Count (2017-2021)	Frequency (2017-2021)	P-value (1995-2002 vs 2010-2012)*	P.adj (1995-2002 vs 2010-2012)^	P-value (1995-2002 vs 2017-2021)*	P.adj (1995-2002 vs 2017-2021)^	P-value (2010-2012 vs 2017-2021)*	P.adj (2010-2012 vs 2017-2021)^
190#	T	15.5	4.3	15	10.3	7.5	9.5	0.022	0.032	0.058	0.087	1	1
	V	301.5	83.8	109.5	75.5	52	65.8	0.032	0.042	0	0.001	0.161	0.475
	I	25	6.9	13.5	9.3	13.5	17.1	0.358	0.409	0.007	0.014	0.094	0.452
204	K	349	96.7	127	86.4	60.5	76.6	0	0	0	0	0.092	0.452
	R	11.5	3.2	19.5	13.3	18.5	23.4	0	0	0	0	0.091	0.452
215	I	42.5	10	42	28.6	29	36.7	0	0	0	0	0.231	0.504
	V	380	89.6	105	71.4	50	63.3	0	0	0	0	0.231	0.504
238#	K	78	18.4	9	6.1	6	7.6	0	0	0.02	0.033	0.78	0.914
	R	343.5	81.2	138	93.9	73	92.4	0	0	0.014	0.025	0.78	0.914
256#	K	408	96.5	125.5	85.4	57.5	72.8	0	0	0	0	0.034	0.407
	Q	3.5	0.8	21	14.3	18.5	23.4	0	0	0	0	0.138	0.475
277#	K	288	67.9	81.5	55.4	37.5	48.1	0.007	0.012	0.002	0.005	0.4	0.641
	P	13	3.1	23	15.6	21	26.9	0	0	0	0	0.052	0.452
278#	D	300	71.6	83.5	57.6	51	65.4	0.002	0.005	0.28	0.374	0.316	0.558
	E	98.5	23.5	44.5	30.7	18.5	23.7	0.096	0.115	1	1	0.274	0.548
	S	10.5	2.5	12	8.3	3	3.8	0.004	0.009	0.44	0.515	0.269	0.548
290#	I	286.5	68.7	74.5	51.4	34	44.2	0	0.001	0	0	0.326	0.558
	R	6.5	1.6	24	16.6	21	27.3	0	0	0	0	0.079	0.452
	T	79	18.9	30	20.7	10	13	0.628	0.67	0.259	0.355	0.199	0.504
320	I	11.5	2.7	16.5	11.2	4.5	5.8	0	0.001	0.292	0.379	0.218	0.504
	T	407	96.4	130.5	88.8	73.5	94.2	0.002	0.005	0.517	0.577	0.218	0.504
324#	D	16.5	3.9	26	17.7	20	25.6	0	0	0	0	0.168	0.475
	E	406.5	95.6	119	81	56.5	72.4	0	0	0	0	0.131	0.475
332	D	363.5	86.5	97	66.4	46.5	59.6	0	0	0	0	0.308	0.558
	E	52	12.4	46	31.5	27.5	35.3	0	0	0	0	0.552	0.743
351	E	25.5	6	20.5	13.9	13	16.7	0.007	0.013	0.004	0.009	0.558	0.743
	G	396	93.6	126	85.7	63.5	81.4	0.005	0.01	0.002	0.006	0.562	0.743
355#	A	43.5	10.5	26.5	18.2	15.5	20.4	0.029	0.04	0.02	0.033	0.59	0.746
	T	317	76.6	96	65.8	45.5	59.9	0.012	0.019	0.004	0.009	0.464	0.718
	E	1.5	0.4	5	3.4	4.5	5.9	0.015	0.023	0.006	0.013	0.496	0.743
362#	Q	311	75.5	93	66.9	61	81.3	0.059	0.075	0.304	0.384	0.026	0.407
	E	70	17	20	14.4	9	12	0.51	0.569	0.312	0.385	0.681	0.838
#Sites with viral adaptation as consensus. Statistical analyses conducted using Fisher's exact test* with false discovery rate correction^. Amino acids with <5% frequency over time are excluded.
References
1. Moore CB, John M, James IR, Christiansen FT, Witt CS, Mallal SA. Evidence of HIV-1 adaptation to HLA-restricted immune responses at a population level. Science. 2002;296(5572):1439-43. doi: 10.1126/science.1069660.
