# Supplementary material for: Adaptation to HLA-associated immune pressure over the course of HIV infection and in circulating HIV-1 strains
Source: PLoS Pathog. 2022 Dec 16;18(12):e1010965. doi: 10.1371/journal.ppat.1010965 (PMC9803285; doi:10.1371/journal.ppat.1010965)
Supplement: S8 Table — (XLSX) [file ppat.1010965.s008.xlsx]

## Sheet: S8 Table
S8 Table. Consensus & non-consensus amino acid frequency changes in Pol between 1995-2021 in Western Australia using proviral cohort data published by Moore et al., 2002 [1].
Position	Variation	Count (1995-2002)	Frequency (1995-2002)	Count (2010-2012)	Frequency (2010-2012)	Count (2017-2021)	Frequency (2017-2021)	P-value (1995-2002 vs 2010-2012)*	P.adj (1995-2002 vs 2010-2012)^	P-value (1995-2002 vs 2017-2021)*	P.adj (1995-2002 vs 2017-2021)^	P-value (2010-2012 vs 2017-2021)*	P.adj (2010-2012 vs 2017-2021)^
190#	Consensus	301.5	83.8	109.5	75.5	52	65.8	0.032	0.043	0	0.001	0.161	0.464
	Non-consensus	58.5	16.3	35.5	24.5	27	34.2
204	Consensus	349	96.7	127	86.4	60.5	76.6	0	0	0	0	0.092	0.402
	Non-consensus	12	3.3	20	13.6	18.5	23.4
215	Consensus	380	89.6	105	71.4	50	63.3	0	0	0	0	0.231	0.531
	Non-consensus	44	10.4	42	28.6	29	36.7
238#	Consensus	343.5	81.2	138	93.9	73	92.4	0	0	0.014	0.021	0.78	0.898
	Non-consensus	79.5	18.8	9	6.1	6	7.6
256#	Consensus	408	96.5	125.5	85.4	57.5	72.8	0	0	0	0	0.034	0.26
	Non-consensus	15	3.5	21.5	14.6	21.5	27.2
277#	Consensus	288	67.9	81.5	55.4	37.5	48.1	0.007	0.012	0.002	0.004	0.4	0.576
	Non-consensus	136	32.1	65.5	44.6	40.5	51.9
278#	Consensus	300	71.6	83.5	57.6	51	65.4	0.002	0.005	0.28	0.339	0.316	0.535
	Non-consensus	119	28.4	61.5	42.4	27	34.6
290#	Consensus	286.5	68.7	74.5	51.4	34	44.2	0	0.001	0	0	0.326	0.535
	Non-consensus	130.5	31.3	70.5	48.6	43	55.8
320	Consensus	407	96.4	130.5	88.8	73.5	94.2	0.002	0.005	0.517	0.54	0.218	0.531
	Non-consensus	15	3.6	16.5	11.2	4.5	5.8
324#	Consensus	406.5	95.6	119	81	56.5	72.4	0	0	0	0	0.131	0.43
	Non-consensus	18.5	4.4	28	19	21.5	27.6
332	Consensus	363.5	86.5	97	66.4	46.5	59.6	0	0	0	0	0.308	0.535
	Non-consensus	56.5	13.5	49	33.6	31.5	40.4
351	Consensus	396	93.6	126	85.7	63.5	81.4	0.005	0.009	0.002	0.005	0.562	0.681
	Non-consensus	27	6.4	21	14.3	14.5	18.6
355#	Consensus	317	76.6	96	65.8	45.5	59.9	0.012	0.018	0.004	0.008	0.464	0.628
	Non-consensus	97	23.4	50	34.2	30.5	40.1
362#	Consensus	311	75.5	93	66.9	61	81.3	0.059	0.071	0.304	0.349	0.026	0.26
	Non-consensus	101	24.5	46	33.1	14	18.7
#Sites with viral adaptation as consensus. Statistical analyses conducted using Fisher's exact test* with false discovery rate correction^.
References
1. Moore CB, John M, James IR, Christiansen FT, Witt CS, Mallal SA. Evidence of HIV-1 adaptation to HLA-restricted immune responses at a population level. Science. 2002;296(5572):1439-43. doi: 10.1126/science.1069660.
